# Supplementary material for: Comprehensive transcriptome profiling of urothelial cells following TNFα stimulation in an in vitro interstitial cystitis/bladder pain syndrome model
Source: Front Immunol. 2022 Aug 15;13:960667. doi: 10.3389/fimmu.2022.960667 (PMC9421144; doi:10.3389/fimmu.2022.960667)
Supplement: Supplementary file 4 [file Table_2.xlsx]

## Sheet: Treated_RT4vsCtrl_RT4.up_KEGGen
KEGGID	Description	GeneRatio	BgRatio	pvalue	padj	geneID	geneName	keggID	Count
hsa04060	Cytokine-cytokine receptor interaction	18/63	214/10363	2,60E-02	3,74E+00	ENSG00000227507/ENSG00000110944/ENSG00000169245/ENSG00000136688/ENSG00000125538/ENSG00000169429/ENSG00000008517/ENSG00000027697/ENSG00000164400/ENSG00000115008/ENSG00000271503/ENSG00000168685/ENSG00000028137/ENSG00000174564/ENSG00000169248/ENSG00000163735/ENSG00000163739/ENSG00000157873	LTB/IL23A/CXCL10/IL36G/IL1B/CXCL8/IL32/IFNGR1/CSF2/IL1A/CCL5/IL7R/TNFRSF1B/IL20RB/CXCL11/CXCL5/CXCL1/TNFRSF14	hsa:4050/hsa:51561/hsa:3627/hsa:56300/hsa:3553/hsa:3576/hsa:9235/hsa:3459/hsa:1437/hsa:3552/hsa:6352/hsa:3575/hsa:7133/hsa:53833/hsa:6373/hsa:6374/hsa:2919/hsa:8764	18
hsa05323	Rheumatoid arthritis	1963-11-01	96/10363	9,94E+02	7,15E+04	ENSG00000227507/ENSG00000110944/ENSG00000125538/ENSG00000169429/ENSG00000164400/ENSG00000115008/ENSG00000271503/ENSG00000196735/ENSG00000204287/ENSG00000163735/ENSG00000163739	LTB/IL23A/IL1B/CXCL8/CSF2/IL1A/CCL5/HLA-DQA1/HLA-DRA/CXCL5/CXCL1	hsa:4050/hsa:51561/hsa:3553/hsa:3576/hsa:1437/hsa:3552/hsa:6352/hsa:3117/hsa:3122/hsa:6374/hsa:2919	11
hsa04061	Viral protein interaction with cytokine and cytokine receptor	1963-09-01	64/10363	1,33E+04	6,38E+05	ENSG00000169245/ENSG00000169429/ENSG00000271503/ENSG00000028137/ENSG00000174564/ENSG00000169248/ENSG00000163735/ENSG00000163739/ENSG00000157873	CXCL10/CXCL8/CCL5/TNFRSF1B/IL20RB/CXCL11/CXCL5/CXCL1/TNFRSF14	hsa:3627/hsa:3576/hsa:6352/hsa:7133/hsa:53833/hsa:6373/hsa:6374/hsa:2919/hsa:8764	9
hsa05133	Pertussis	1963-09-01	81/10363	1,16E+05	4,18E+06	ENSG00000110944/ENSG00000125538/ENSG00000169429/ENSG00000125730/ENSG00000182326/ENSG00000115008/ENSG00000169896/ENSG00000163735/ENSG00000224389	IL23A/IL1B/CXCL8/C3/C1S/IL1A/ITGAM/CXCL5/C4B	hsa:51561/hsa:3553/hsa:3576/hsa:718/hsa:716/hsa:3552/hsa:3684/hsa:6374/hsa:721	9
hsa05140	Leishmaniasis	1963-09-01	100/10363	7,75E+05	2,23E+07	ENSG00000158517/ENSG00000125538/ENSG00000165178/ENSG00000125730/ENSG00000027697/ENSG00000115008/ENSG00000169896/ENSG00000196735/ENSG00000204287	NCF1/IL1B/NCF1C/C3/IFNGR1/IL1A/ITGAM/HLA-DQA1/HLA-DRA	hsa:653361/hsa:3553/hsa:653361/hsa:718/hsa:3459/hsa:3552/hsa:3684/hsa:3117/hsa:3122	9
hsa04668	TNF signaling pathway	1963-09-01	133/10363	9,48E+06	2,28E+08	ENSG00000169245/ENSG00000125538/ENSG00000118503/ENSG00000164400/ENSG00000271503/ENSG00000028137/ENSG00000023445/ENSG00000163735/ENSG00000163739	CXCL10/IL1B/TNFAIP3/CSF2/CCL5/TNFRSF1B/BIRC3/CXCL5/CXCL1	hsa:3627/hsa:3553/hsa:7128/hsa:1437/hsa:6352/hsa:7133/hsa:330/hsa:6374/hsa:2919	9
hsa05150	Staphylococcus aureus infection	avg.63	101/10363	1,53E+07	3,15E+08	ENSG00000125730/ENSG00000182326/ENSG00000169896/ENSG00000196735/ENSG00000204287/ENSG00000169403/ENSG00000205312/ENSG00000224389	C3/C1S/ITGAM/HLA-DQA1/HLA-DRA/PTAFR/KRT17P4/C4B	hsa:718/hsa:716/hsa:3684/hsa:3117/hsa:3122/hsa:5724/hsa:3872/hsa:721	8
hsa04640	Hematopoietic cell lineage	1963-07-01	76/10363	3,43E+07	6,18E+07	ENSG00000125538/ENSG00000164400/ENSG00000115008/ENSG00000169896/ENSG00000168685/ENSG00000196735/ENSG00000204287	IL1B/CSF2/IL1A/ITGAM/IL7R/HLA-DQA1/HLA-DRA	hsa:3553/hsa:1437/hsa:3552/hsa:3684/hsa:3575/hsa:3117/hsa:3122	7
hsa05321	Inflammatory bowel disease (IBD)	1963-06-01	55/10363	9,10E+07	1,46E+09	ENSG00000110944/ENSG00000125538/ENSG00000027697/ENSG00000115008/ENSG00000196735/ENSG00000204287	IL23A/IL1B/IFNGR1/IL1A/HLA-DQA1/HLA-DRA	hsa:51561/hsa:3553/hsa:3459/hsa:3552/hsa:3117/hsa:3122	6
hsa04657	IL-17 signaling pathway	1963-07-01	97/10363	1,82E+07	2,63E+09	ENSG00000169245/ENSG00000125538/ENSG00000169429/ENSG00000118503/ENSG00000164400/ENSG00000163735/ENSG00000163739	CXCL10/IL1B/CXCL8/TNFAIP3/CSF2/CXCL5/CXCL1	hsa:3627/hsa:3553/hsa:3576/hsa:7128/hsa:1437/hsa:6374/hsa:2919	7
hsa04062	Chemokine signaling pathway	avg.63	177/10363	1,07E+09	0.000140714	ENSG00000158517/ENSG00000169245/ENSG00000165178/ENSG00000169429/ENSG00000271503/ENSG00000169248/ENSG00000163735/ENSG00000163739	NCF1/CXCL10/NCF1C/CXCL8/CCL5/CXCL11/CXCL5/CXCL1	hsa:653361/hsa:3627/hsa:653361/hsa:3576/hsa:6352/hsa:6373/hsa:6374/hsa:2919	8
hsa05152	Tuberculosis	avg.63	201/10363	2,70E+09	0.000324517	ENSG00000110944/ENSG00000125538/ENSG00000125730/ENSG00000027697/ENSG00000115008/ENSG00000169896/ENSG00000196735/ENSG00000204287	IL23A/IL1B/C3/IFNGR1/IL1A/ITGAM/HLA-DQA1/HLA-DRA	hsa:51561/hsa:3553/hsa:718/hsa:3459/hsa:3552/hsa:3684/hsa:3117/hsa:3122	8
hsa05164	Influenza A	avg.63	212/10363	3,96E+09	0.00043864	ENSG00000169245/ENSG00000125538/ENSG00000169429/ENSG00000027697/ENSG00000115008/ENSG00000271503/ENSG00000196735/ENSG00000204287	CXCL10/IL1B/CXCL8/IFNGR1/IL1A/CCL5/HLA-DQA1/HLA-DRA	hsa:3627/hsa:3553/hsa:3576/hsa:3459/hsa:3552/hsa:6352/hsa:3117/hsa:3122	8
hsa04610	Complement and coagulation cascades	maj.63	68/10363	5,49E+09	0.000564389	ENSG00000125730/ENSG00000182326/ENSG00000169896/ENSG00000244414/ENSG00000224389	C3/C1S/ITGAM/CFHR1/C4B	hsa:718/hsa:716/hsa:3684/hsa:3078/hsa:721	5
hsa04064	NF-kappa B signaling pathway	1963-06-01	114/10363	6,33E+09	0.000608036	ENSG00000227507/ENSG00000125538/ENSG00000169429/ENSG00000118503/ENSG00000023445/ENSG00000163739	LTB/IL1B/CXCL8/TNFAIP3/BIRC3/CXCL1	hsa:4050/hsa:3553/hsa:3576/hsa:7128/hsa:330/hsa:2919	6
hsa05332	Graft-versus-host disease	1963-04-01	37/10363	7,05E+09	0.000634269	ENSG00000125538/ENSG00000115008/ENSG00000196735/ENSG00000204287	IL1B/IL1A/HLA-DQA1/HLA-DRA	hsa:3553/hsa:3552/hsa:3117/hsa:3122	4
hsa04621	NOD-like receptor signaling pathway	1963-07-01	207/10363	0.000245779	0.00200174	ENSG00000125538/ENSG00000169429/ENSG00000118503/ENSG00000167634/ENSG00000271503/ENSG00000023445/ENSG00000163739	IL1B/CXCL8/TNFAIP3/NLRP7/CCL5/BIRC3/CXCL1	hsa:3553/hsa:3576/hsa:7128/hsa:199713/hsa:6352/hsa:330/hsa:2919	7
hsa04940	Type I diabetes mellitus	1963-04-01	51/10363	0.000250217	0.00200174	ENSG00000125538/ENSG00000115008/ENSG00000196735/ENSG00000204287	IL1B/IL1A/HLA-DQA1/HLA-DRA	hsa:3553/hsa:3552/hsa:3117/hsa:3122	4
hsa05142	Chagas disease (American trypanosomiasis)	maj.63	96/10363	0.000282418	0.00213397	ENSG00000125538/ENSG00000169429/ENSG00000125730/ENSG00000027697/ENSG00000271503	IL1B/CXCL8/C3/IFNGR1/CCL5	hsa:3553/hsa:3576/hsa:718/hsa:3459/hsa:6352	5
hsa04620	Toll-like receptor signaling pathway	maj.63	97/10363	0.000296385	0.00213397	ENSG00000169245/ENSG00000125538/ENSG00000169429/ENSG00000271503/ENSG00000169248	CXCL10/IL1B/CXCL8/CCL5/CXCL11	hsa:3627/hsa:3553/hsa:3576/hsa:6352/hsa:6373	5
hsa04659	Th17 cell differentiation	maj.63	101/10363	0.000357564	0.00245187	ENSG00000110944/ENSG00000125538/ENSG00000027697/ENSG00000196735/ENSG00000204287	IL23A/IL1B/IFNGR1/HLA-DQA1/HLA-DRA	hsa:51561/hsa:3553/hsa:3459/hsa:3117/hsa:3122	5
hsa05146	Amoebiasis	maj.63	105/10363	0.000427861	0.00280055	ENSG00000125538/ENSG00000169429/ENSG00000164400/ENSG00000169896/ENSG00000163739	IL1B/CXCL8/CSF2/ITGAM/CXCL1	hsa:3553/hsa:3576/hsa:1437/hsa:3684/hsa:2919	5
hsa05020	Prion diseases	1963-03-01	32/10363	0.000936602	0.00586394	ENSG00000125538/ENSG00000115008/ENSG00000271503	IL1B/IL1A/CCL5	hsa:3553/hsa:3552/hsa:6352	3
hsa04380	Osteoclast differentiation	maj.63	126/10363	0.000981565	0.00588939	ENSG00000158517/ENSG00000125538/ENSG00000165178/ENSG00000027697/ENSG00000115008	NCF1/IL1B/NCF1C/IFNGR1/IL1A	hsa:653361/hsa:3553/hsa:653361/hsa:3459/hsa:3552	5
hsa04630	JAK-STAT signaling pathway	maj.63	145/10363	0.00183336	0.0100778	ENSG00000110944/ENSG00000027697/ENSG00000164400/ENSG00000168685/ENSG00000174564	IL23A/IFNGR1/CSF2/IL7R/IL20RB	hsa:51561/hsa:3459/hsa:1437/hsa:3575/hsa:53833	5
hsa05134	Legionellosis	maj.63	146/10363	0.00188959	0.0100778	ENSG00000125538/ENSG00000169429/ENSG00000125730/ENSG00000169896/ENSG00000163739	IL1B/CXCL8/C3/ITGAM/CXCL1	hsa:3553/hsa:3576/hsa:718/hsa:3684/hsa:2919	5
hsa05322	Systemic lupus erythematosus	maj.63	146/10363	0.00188959	0.0100778	ENSG00000125730/ENSG00000182326/ENSG00000196735/ENSG00000204287/ENSG00000224389	C3/C1S/HLA-DQA1/HLA-DRA/C4B	hsa:718/hsa:716/hsa:3117/hsa:3122/hsa:721	5
hsa04145	Phagosome	1963-06-01	220/10363	0.00211924	0.010899	ENSG00000158517/ENSG00000165178/ENSG00000125730/ENSG00000169896/ENSG00000196735/ENSG00000204287	NCF1/NCF1C/C3/ITGAM/HLA-DQA1/HLA-DRA	hsa:653361/hsa:653361/hsa:718/hsa:3684/hsa:3117/hsa:3122	6
hsa05120	Epithelial cell signaling in Helicobacter pylori infection	1963-04-01	98/10363	0.00292346	0.0145165	ENSG00000113070/ENSG00000169429/ENSG00000271503/ENSG00000163739	HBEGF/CXCL8/CCL5/CXCL1	hsa:1839/hsa:3576/hsa:6352/hsa:2919	4
hsa04623	Cytosolic DNA-sensing pathway	1963-03-01	53/10363	0.0040403	0.0193934	ENSG00000169245/ENSG00000125538/ENSG00000271503	CXCL10/IL1B/CCL5	hsa:3627/hsa:3553/hsa:6352	3
hsa05310	Asthma	1963-02-01	22/10363	0.00776951	0.0360906	ENSG00000196735/ENSG00000204287	HLA-DQA1/HLA-DRA	hsa:3117/hsa:3122	2
hsa05145	Toxoplasmosis	1963-04-01	133/10363	0.00861176	0.0387529	ENSG00000027697/ENSG00000196735/ENSG00000204287/ENSG00000023445	IFNGR1/HLA-DQA1/HLA-DRA/BIRC3	hsa:3459/hsa:3117/hsa:3122/hsa:330	4
hsa04514	Cell adhesion molecules (CAMs)	1963-04-01	138/10363	0.00977627	0.0426601	ENSG00000169896/ENSG00000196735/ENSG00000204287/ENSG00000105855	ITGAM/HLA-DQA1/HLA-DRA/ITGB8	hsa:3684/hsa:3117/hsa:3122/hsa:3696	4
hsa05202	Transcriptional misregulation in cancer	maj.63	219/10363	0.0104811	0.0443906	ENSG00000169429/ENSG00000164400/ENSG00000169896/ENSG00000023445/ENSG00000115738	CXCL8/CSF2/ITGAM/BIRC3/ID2	hsa:3576/hsa:1437/hsa:3684/hsa:330/hsa:3398	5
